# Supplementary material for: Ruminative minds, wandering minds: Effects of rumination and mind wandering on lexical associations, pitch imitation and eye behaviour
Source: PLoS One. 2018 Nov 19;13(11):e0207578. doi: 10.1371/journal.pone.0207578 (PMC6242373; doi:10.1371/journal.pone.0207578)
Supplement: S6 File — (ZIP) [file pone.0207578.s006.zip]

Archive with 10 entries (7 files):
- S6_File/
- S6_File/1. Syntax Rumintation_MW_Measures.sps
- __MACOSX/
- __MACOSX/S6_File/
- __MACOSX/S6_File/._1. Syntax Rumintation_MW_Measures.sps
- S6_File/1. Output Rumination_MW Measures.spv
- __MACOSX/S6_File/._1. Output Rumination_MW Measures.spv
- S6_File/1. Data Rumination_MW Measures.sav
- __MACOSX/S6_File/._1. Data Rumination_MW Measures.sav
- __MACOSX/._S6_File
