# Supplementary material for: Ruminative minds, wandering minds: Effects of rumination and mind wandering on lexical associations, pitch imitation and eye behaviour
Source: PLoS One. 2018 Nov 19;13(11):e0207578. doi: 10.1371/journal.pone.0207578 (PMC6242373; doi:10.1371/journal.pone.0207578)
Supplement: S7 File — (ZIP) [file pone.0207578.s007.zip]

Archive with 10 entries (7 files):
- S7_File/
- S7_File/3. Data Lexical Associations.sav
- __MACOSX/
- __MACOSX/S7_File/
- __MACOSX/S7_File/._3. Data Lexical Associations.sav
- S7_File/3. Output Lexical Associations.spv
- __MACOSX/S7_File/._3. Output Lexical Associations.spv
- S7_File/3. Syntax Lexical Associations.sps
- __MACOSX/S7_File/._3. Syntax Lexical Associations.sps
- __MACOSX/._S7_File
