# Supplementary material for: Ruminative minds, wandering minds: Effects of rumination and mind wandering on lexical associations, pitch imitation and eye behaviour
Source: PLoS One. 2018 Nov 19;13(11):e0207578. doi: 10.1371/journal.pone.0207578 (PMC6242373; doi:10.1371/journal.pone.0207578)
Supplement: S7 File — (ZIP) [file pone.0207578.s007.zip › S7_File/3. Syntax Lexical Associations.sps]

* Encoding: UTF-8.

CORRELATIONS
  /VARIABLES=Rumination1 Rumination2 MW TRI TUT pos_S obj_S neg_S positive_liwc negative_liwc
  /PRINT=TWOTAIL NOSIG
  /MISSING=PAIRWISE.
NONPAR CORR
  /VARIABLES=Rumination1 Rumination2 MW TRI TUT pos_S obj_S neg_S positive_liwc negative_liwc
  /PRINT=KENDALL TWOTAIL NOSIG
  /MISSING=PAIRWISE.

* Analyze LIWC

NPAR TESTS
  /M-W= positive_liwc negative_liwc BY Condition(1 2)
  /STATISTICS=DESCRIPTIVES 
  /MISSING ANALYSIS.

* Analyze SWN

DATASET ACTIVATE DataSet1.
NPAR TESTS
  /M-W= pos_S neg_S obj_S BY Condition(1 2)
  /STATISTICS=DESCRIPTIVES 
  /MISSING ANALYSIS.

* means and medians for both conditions for different pitches


DATASET ACTIVATE DataSet1.
MEANS TABLES=positive_liwc negative_liwc pos_S neg_S obj_S BY Condition
  /CELLS=MEAN COUNT STDDEV MEDIAN.

******** new analysis as suggested by reviewers, controlling for trait rumination.  06/2018


DATASET ACTIVATE DataSet1.
UNIANOVA negative_liwc BY Condition WITH Rumination1
  /METHOD=SSTYPE(3)
  /INTERCEPT=INCLUDE
  /PRINT=ETASQ PARAMETER OPOWER
  /CRITERIA=ALPHA(.05)
  /DESIGN=Rumination1 Condition.


UNIANOVA neg_S BY Condition WITH Rumination1
  /METHOD=SSTYPE(3)
  /INTERCEPT=INCLUDE
  /PRINT=ETASQ PARAMETER OPOWER
  /CRITERIA=ALPHA(.05)
  /DESIGN=Rumination1 Condition.
