# Supplementary material for: Ruminative minds, wandering minds: Effects of rumination and mind wandering on lexical associations, pitch imitation and eye behaviour
Source: PLoS One. 2018 Nov 19;13(11):e0207578. doi: 10.1371/journal.pone.0207578 (PMC6242373; doi:10.1371/journal.pone.0207578)
Supplement: S8 File — (ZIP) [file pone.0207578.s008.zip › S8_File/2. Syntax Pitch data.sps]

* Encoding: UTF-8.

GLM ST_mean_Low ST_mean_High BY Condition
  /WSFACTOR=Pitch 2 Polynomial 
  /METHOD=SSTYPE(3)
  /PLOT=PROFILE(Condition*Pitch)
  /EMMEANS=TABLES(OVERALL) 
  /EMMEANS=TABLES(Condition) 
  /EMMEANS=TABLES(Pitch) 
  /EMMEANS=TABLES(Condition*Pitch) 
  /PRINT=DESCRIPTIVE ETASQ 
  /CRITERIA=ALPHA(.05)
  /WSDESIGN=Pitch 
  /DESIGN=Condition.

***********************************new analysis controlling for Trait rumination 06/2018


DATASET ACTIVATE DataSet1.
GLM ST_mean_Low ST_mean_High BY Condition WITH Rumination1
  /WSFACTOR=Pitch 2 Polynomial 
  /METHOD=SSTYPE(3)
  /EMMEANS=TABLES(OVERALL) WITH(Rumination1=MEAN)
  /EMMEANS=TABLES(Condition) WITH(Rumination1=MEAN)
  /EMMEANS=TABLES(Pitch) WITH(Rumination1=MEAN)
  /EMMEANS=TABLES(Condition*Pitch) WITH(Rumination1=MEAN)
  /PRINT=ETASQ OPOWER PARAMETER 
  /CRITERIA=ALPHA(.05)
  /WSDESIGN=Pitch 
  /DESIGN=Rumination1 Condition.

SORT CASES  BY Condition.
SPLIT FILE SEPARATE BY Condition.

T-TEST PAIRS=ST_mean_High WITH ST_mean_Low (PAIRED)
  /CRITERIA=CI(.9500)
  /MISSING=ANALYSIS.


SPLIT FILE OFF.
