# Supplementary material for: Ruminative minds, wandering minds: Effects of rumination and mind wandering on lexical associations, pitch imitation and eye behaviour
Source: PLoS One. 2018 Nov 19;13(11):e0207578. doi: 10.1371/journal.pone.0207578 (PMC6242373; doi:10.1371/journal.pone.0207578)
Supplement: S9 File — (ZIP) [file pone.0207578.s009.zip › S9_File/4. Syntax Eye Movements.sps]

* Encoding: UTF-8.
* Encoding: .

FREQUENCIES VARIABLES=blinks saccades fixations av_fix_dur 
  /STATISTICS=STDDEV MINIMUM MAXIMUM MEAN MEDIAN
  /ORDER=ANALYSIS.

** correlations all variables - first & second RI, TUT, & eye tracking variables

CORRELATIONS
  /VARIABLES=Rumination1  Rumination2 MW TRI TUT blinks saccades fixations av_fix_dur 
  /PRINT=TWOTAIL NOSIG
  /MISSING=PAIRWISE.


NONPAR CORR
  /VARIABLES=Rumination1 Rumination2 MW TRI TUT av_fix_dur blinks fixations saccades
  /PRINT=KENDALL TWOTAIL NOSIG
  /MISSING=PAIRWISE.

DATASET ACTIVATE DataSet1.
T-TEST GROUPS=Condition(1 2)
  /MISSING=ANALYSIS
  /VARIABLES= blinks saccades fixations av_fix_dur 
  /CRITERIA=CI(.95).


*Regression - blinks, fixations, saccades, average fixation duration

DATASET ACTIVATE DataSet1.
REGRESSION
  /DESCRIPTIVES MEAN STDDEV CORR SIG N
  /MISSING LISTWISE
  /STATISTICS COEFF OUTS CI(95) R ANOVA CHANGE ZPP
  /CRITERIA=PIN(.05) POUT(.10)
  /NOORIGIN 
  /DEPENDENT blinks
  /METHOD=ENTER Rumination1
  /METHOD=ENTER MW
  /METHOD=ENTER Condition.

REGRESSION
  /DESCRIPTIVES MEAN STDDEV CORR SIG N
  /MISSING LISTWISE
  /STATISTICS COEFF OUTS CI(95) R ANOVA CHANGE ZPP
  /CRITERIA=PIN(.05) POUT(.10)
  /NOORIGIN 
  /DEPENDENT saccades
  /METHOD=ENTER Rumination1
  /METHOD=ENTER MW
  /METHOD=ENTER Condition.

REGRESSION
  /DESCRIPTIVES MEAN STDDEV CORR SIG N
  /MISSING LISTWISE
  /STATISTICS COEFF OUTS CI(95) R ANOVA CHANGE ZPP
  /CRITERIA=PIN(.05) POUT(.10)
  /NOORIGIN 
  /DEPENDENT fixations
  /METHOD=ENTER Rumination1
  /METHOD=ENTER MW
  /METHOD=ENTER Condition.

REGRESSION
  /DESCRIPTIVES MEAN STDDEV CORR SIG N
  /MISSING LISTWISE
  /STATISTICS COEFF OUTS CI(95) R ANOVA CHANGE ZPP
  /CRITERIA=PIN(.05) POUT(.10)
  /NOORIGIN 
  /DEPENDENT av_fix_dur
  /METHOD=ENTER Rumination1
  /METHOD=ENTER MW
  /METHOD=ENTER Condition.

* means and medians for eye movements for both conditions 


MEANS TABLES=blinks saccades fixations av_fix_dur BY Condition
  /CELLS=MEAN COUNT STDDEV MEDIAN.
